# Supplementary material for: A Global Perspective on Sustainable Show Cave Tourism
Source: Geoheritage. 2022 Jun 28;14(3):82. doi: 10.1007/s12371-022-00717-5 (PMC9244007; doi:10.1007/s12371-022-00717-5)
Supplement: Supplementary file 1 — Supplementary file1 (XLSX 92 KB) [file 12371_2022_717_MOESM1_ESM.xlsx]

## Sheet: Foglio1
Article Title	A global perspective on sustainable show cave tourism
Journal Name	Geoheritage
Authors	Veronica Chiarini 1(*), Jochen Duckeck 2, Jo De Waele (1)
Affiliation: 1	Department of Biological, Geological and Environmental Sciences, University of Bologna, Via Zamboni 67, 40126 Bologna, Italy. E-mail: veronica.chiarini3@gmail.com; jo.dewaele@unibo.it
Affiliation: 2	Archivstr. 11, 90408 Nürnberg, Germany. E-mail: octavian@showcaves.com
(*)	corresponding author
Resource Caption:	Online Resource 1 List of world show caves considered in this review grouped per country.
ID	Name	Country	Visitors/year (2019)	Entrance Fee (single ticket)	Tour Length	Total length	Estimated total income/year Euros
1	Ain Beni Add	Algeria	20000	1	600	1100	20000
2	Brujas Caverna de las	Argentina	15000	5	100	5000	75000
3	Gualicho Cuevas	Argentina	10000	7	50	50	70000
4	Manos Cueva de las	Argentina	40000	3.7	20	20	148000
5	Ongamira grutas de las	Argentina	20000	7	50	50	140000
6	Pajaritos Cueva de los	Argentina	50000	2	300	300	100000
7	Fontein Grot	Aruba	10000	5	70	70	50000
8	Guadirikiri Grot	Aruba	10000	7	50	50	70000
9	Huliba Grot	Aruba	5000	4.6	90	90	23000
10	Alexaandra Cave (Naracoorte)	Australia, SA	25000	14.9	240	240	372500
11	Belfry Cave (Abercrombie)	Australia, NSW	10000	20	220	220	200000
	King Solomons (Bushrangers) Cave (Abercrombie)	Australia, NSW	5000	21	200	200	105000
	Grove Cave (Abercrombie)	Australia, NSW	5000	15	500	500	75000
12	Blanche Cave (Naracoorte)	Australia, SA	10000	20	100	100	200000
13	Calgardup Caves	Australia, WA	20000	12	300	300	240000
14	Capricorn caves (Mt. Etna)	Australia, Queensland	35000	19	1000	2000	665000
15	Carey's Cave (Wee Jasper)	Australia, NSW	5000	14	400	400	70000
16	Castle Cave (Yarrangobilly)	Australia, NSW	10000	4	30	30	40000
17	Cathedral Cave (Naracoorte)	Australia, SA	40000	22	200	200	880000
18	Cathedral Cave (Wellington)	Australia, NSW	50000	16.5	400	400	825000
19	Crystal Cave (Yanchep)	Australia, WA	30000	10.2	200	200	306000
20	Cutta Cutta caves	Australia, NT	40000	16.5	300	500	660000
21	Donna Cave (Chillagoe)	Australia, Queensland	5000	18.6	500	500	93000
22	Englebrecht caves (Mt. Gambier)	Australia, SA	15000	9.2	300	300	138000
23	Fairy Cave (Buchan)	Australia, Victoria	60000	14.9	400	1500	894000
24	Federal Cave (Buchan)	Australia	5000	15	500	1000	75000
25	Fig Tree Cave (Wombeyan)	Australia, NSW	10000	12.7	500	500	127000
26	Gaden Cave (Wellington)	Australia, NSW	50000	16.5	400	400	825000
27	Giant's Cave Galardup (Margaret River)	Australia, WA	10000	12	500	500	120000
28	Guns Plains Cave (Hastings)	Australia, Tasmania	15000	20	280	280	300000
29	Jenolan Caves	Australia, NSW	250000	25	1500	20000	6250000
30	Jersey Cave (Yarrangobilly)	Australia, NSW	10000	4	135	200	40000
31	Jewel Cave (Margaret River)	Australia, WA	70000	14.3	800	1900	1001000
32	Jillabean Cave (Yarrangobilly)	Australia, NSW	10000	16.5	190	190	165000
33	Junction Cave (Wombeyan)	Australia, NSW	10000	15.2	300	300	152000
34	Kelley Hill Cave (Kangaroo Island)	Australia, SA	20000	13.5	300	300	270000
35	King Soloman Cave (Mole Creek)	Australia, Tasmania	20000	12	400	400	240000
36	Kooringa Cave (Wombeyan)	Australia, NSW	10000	15.2	200	200	152000
37	Lake Cave (Margaret River)	Australia, WA	10000	14.3	800	1900	143000
38	Mammoth Cave (Margaret River)	Australia, WA	20000	14.3	570	570	286000
39	Marakoopa Cave (Mole Creek)	Australia, Tasmania	50000	12	500	500	600000
40	Moondyne Cave (Margaret River)	Australia, WA	5000	14.3	270	270	71500
41	Mulwaree Cave (Wombeyan)	Australia, NSW	10000	14	200	400	140000
42	Newdegate Cave (Hastings)	Australia, Tasmania	20000	15.5	500	500	310000
43	Ngilgi Cave (Margaret River)	Australia, WA	70000	14.3	500	730	1001000
44	North Glory Cave (Yarrangobilly)	Australia, NSW	10000	16.5	400	400	165000
45	Princess Margaret Rose Cave (Great Ocean Road)	Australia, Victoria	15000	12.8	300	300	192000
46	Royal Arch Cave (Chillagoe)	Australia, Queensland	20000	18.6	1300	1300	372000
47	Royal Cave (Buchan)	Australia, Victoria	60000	14.9	500	3000	894000
48	South Glory Cave (Yarrangobilly)	Australia, NSW	10000	16.5	470	470	165000
49	Stick-Tomato Cave (Naracoorte)	Australia, SA	20000	6.7	200	200	134000
50	Tantanoola Cave (Mt. Gambier)	Australia, SA	25000	9.2	60	60	230000
51	Trezkinn Cave (Chillagoe)	Australia, Queensland	5000	18.6	500	500	93000
52	Undara Lava Tubes	Australia, Queensland	50000	38.7	1000	2000	1.935e+06
53	Victoria Fossil Cave (Naracoorte)	Australia, SA	30000	22	420	1000	660000
54	Wet Cave (Naracoorte)	Australia	20000	15	200	200	300000
55	Wollondilly Cave (Wombeyan)	Australia, NSW	10000	15.2	800	800	152000
56	Allander Tropfsteinhöhlen	Austria	5000	8	70	170	40000
57	Arzberghöhle	Austria	200	10	300	1000	2000
58	Drachenhöhle	Austria	50	10	800	4500	500
59	Einhornhöhle	Austria	5000	5	100	100	25000
60	Eisensteinhöhle	Austria	15000	9	800	2300	135000
61	Eiskogelhöhle	Austria	50	30	800	2500	1500
62	Eisriesenwelt	Austria	150000	16	1600	42000	2400000
63	Entrische Kirche	Austria	50000	8	400	1600	400000
64	Feuchter Keller	Austria	100	10	300	800	1000
65	Frauenmauerhöhle	Austria	800	5	400	43000	4000
66	Gassel-Tropfsteinhöhle	Austria	5000	9	250	5000	45000
67	Grasslhöhle	Austria	10000	7.5	400	400	75000
68	Griffener Tropfsteinhöhle	Austria	10000	9.5	300	300	95000
69	Hermannshöhle	Austria	15000	9	1000	4300	135000
70	Hochkarschacht	Austria	1500	12	600	650	18000
71	Hohlensteinhöhle	Austria	100	10	300	300	1000
72	Hundalm Eis- und Tropfsteinhöhle	Austria	5000	6	150	150	30000
73	Katerloch	Austria	3000	20	1000	1000	60000
74	Koppenbrüllerhöhle	Austria	50000	14.4	600	4000	720000
75	Kraushöhle	Austria	10000	10	340	500	100000
76	Lamprechtsofen	Austria	10000	5	600	50000	50000
77	Lurgrotte Peggau	Austria	20000	9	1000	6000	180000
78	Lurgrotte Semriach	Austria	20000	9	1000	6000	180000
79	Mammuthöhle Dachstein	Austria	20000	15	800	65000	300000
80	Nixhöhle	Austria	20000	7	1000	1400	140000
81	Obir Tropfsteinhöhlen	Austria	65000	17	1000	5000	1105000
82	Odelsteinhöhle	Austria	300	10	300	400	3000
83	Ötscher Tropfsteinhöhle	Austria	10000	8	570	570	80000
84	Prax-Eishöhle	Austria	100	10	300	800	1000
85	Rettenwandhöhle	Austria	5000	6	250	670	30000
86	Rieseneishöhle Dachstein	Austria	80000	15	700	2700	1200000
87	Spannagelhöhle	Austria	10000	15	250	11000	150000
88	Harrison’s Cave	Barbados	150000	40	1600	4800	6000000
89	Abime cavernes prehistoriques de l'	Belgium	10000	8	50	50	80000
90	Comblain-au-Pont Grottes de	Belgium	5000	8.5	300	810	42500
91	Floreffe Grotte de	Belgium	20000	6.5	300	690	130000
92	Folx-les-Caves Grottes de	Belgium	3000	10	110	110	30000
93	Goyet Grotte de	Belgium	10000	10	400	1500	100000
94	Grottes de Han	Belgium	400000	10.5	3000	10600	4200000
95	Hotton Grotte de	Belgium	20000	10	300	4450	200000
96	Lorette-Rochefort Grotte de	Belgium	20000	10.5	500	6600	210000
97	Merveilleuse Grotte la	Belgium	50000	10	650	850	500000
98	Neptune Grotte de	Belgium	30000	8.5	500	1630	255000
99	Pont d'Arcole Grottes	Belgium	20000	6	500	860	120000
100	Ramioul La Grotte de	Belgium	5000	10	200	1200	50000
101	Remouchamps Grotte de	Belgium	200000	10	1500	3800	2000000
102	Scladina Grotte de	Belgium	3000	10	20	20	30000
103	Actun Tunichil Muknal	Belize	10000	20	400	600	200000
104	Crystal Caves	Bermuda	100000	20	500	500	2000000
105	Fantasy Cave	Bermuda	100000	20	500	500	2000000
106	Prospero's Cave	Bermuda	5000	0	100	100	0
107	San Pedro Gruta	Bolivia	30000	4	660	660	120000
108	Bijambarska Pecina	Bosnia and Herzegovina	20000	1.5	500	500	30000
109	Orlovaca Pecina	Bosnia and Herzegovina	15000	2	500	2500	30000
110	Vaganska pecina	Bosnia and Herzegovina	5000	2	420	420	10000
111	Vjetrenica Pecina	Bosnia and Herzegovina	15000	7.7	1800	7000	115500
112	Anhumas	Brazil	3000	66.7	50	200	200100
113	Bacaetava Gruta do	Brazil	15000	3.3	170	300	49500
114	Botuverá Gruta de	Brazil	10000	5	400	1500	50000
115	Casa de Pedra	Brazil	7000	3.3	250	300	23100
116	Cão Buraco do	Brazil	2000	5	500	5610	10000
117	Diablo Caverna do	Brazil	25000	5	700	8500	125000
118	Encantado Pozo	Brazil	25000	8.3	200	600	207500
119	Fumaça	Brazil	2000	3.3	100	200	6600
120	Janelão Caverna	Brazil	5000	8.3	1500	4740	41500
121	Lago Azul Gruta do	Brazil	50000	8.3	400	600	415000
122	Lapa Doce Gruta	Brazil	20000	5	800	9300	100000
123	Lapa Nova	Brazil	5000	1.7	500	4500	8500
124	Lapinha Gruta da	Brazil	20000	5	400	800	100000
125	Maquiné Gruta do	Brazil	35000	5	440	1200	175000
126	Mangabeira	Brazil	5000	3.3	500	3500	16500
127	Manoel do Ioiô	Brazil	2000	3.3	100	500	6600
128	Milú Poço Azul do	Brazil	1000	8.3	50	400	8300
129	Pratinha Gruta	Brazil	5000	8.3	100	6830	41500
130	Rei do Mato Gruta	Brazil	25000	5	220	1200	125000
131	Santana Gruta	Brazil	10000	3.3	600	8300	33000
132	Sao Miguel Grutas de	Brazil	10000	8.3	300	800	83000
133	Torrinha Gruta do	Brazil	7000	5	1200	13000	35000
134	Ubajara Gruta de	Brazil	20000	5	400	1200	100000
135	Bacho Kiro Pestera	Bulgaria	5000	1.5	700	3700	7500
136	Biserna pestera	Bulgaria	5000	2	500	500	10000
137	Devetashka pestera	Bulgaria	10000	2	2000	2000	20000
138	Dyavolsko Garlo	Bulgaria	10000	3.5	500	500	35000
139	Ledenika Cave	Bulgaria	100000	3.5	300	300	350000
140	Magurata Pestera	Bulgaria	50000	2.5	500	2500	125000
141	Orlova Chuka	Bulgaria	20000	3.5	1500	13500	70000
142	Saeva Dupka Cave	Bulgaria	10000	2.5	210	400	25000
143	Snežanka Peštera	Bulgaria	15000	2	300	150	30000
144	Uhlovitsa Cave	Bulgaria	5000	2.5	330	460	12500
145	Venetza Cave	Bulgaria	20000	2.5	200	200	50000
146	Yagodinska Peštera	Bulgaria	50000	4	1250	10000	200000
147	Battambang - Killing Caves	Cambogia	20000	3	200	200	60000
148	Kompong Trach Cave	Cambogia	10000	0.5	200	200	5000
149	Phnom Sorsia	Cambodja	50000	0	300	300	0
150	Bonnechere caves	Canada	50000	13	300	400	650000
151	Fée Trou de la	Canada	10000	15.5	100	100	155000
152	Laflèche Caves	Canada	40000	13.4	400	400	536000
153	Saint-Elzéar Grotte de	Canada	20000	30	200	500	600000
154	Saint-Leonard Caverne de	Canada	20000	6	35	35	120000
155	Scenic Caves	Canada	30000	19	100	100	570000
156	Tyendinaga Cave	Canada	10000	9.4	100	100	94000
157	Cayman Crystal Caves	Cayman Islands	20000	34	1000	2000	680000
158	Milodon Cueva del	Chile	50000	9.5	200	200	475000
159	Xionglong Cave	China, Hebei	100000	14.95	500	500	1495000
160	Taiji Cave	China, Anhui	250000	10.4	1000	5400	2600000
161	Jing Dong Da Rong Dong	China, Beijing	500000	11.05	2500	2500	5525000
162	Shihua Dong (Stone Flower Cave) (Qian Zhen)	China, Beijing	500000	9.1	2500	2500	4550000
163	Xianqi Cave	China, Beijing	50000	6.5	500	500	325000
164	Yinhu Cave (Silver Fox Cave)	China, Beijing	100000	5.2	1500	6000	520000
165	Yunshui Cave	China, Beijing	100000	5.2	600	3000	520000
166	Zhoukoudian (Peking man) Cave	China, Beijing	100000	3.9	100	100	390000
167	Furong Dong	China, Chongqing	400000	15.6	2000	10000	6240000
168	Xueyu (Fengdu) Cave (Now Jade Cave)	China, Chongqing	200000	13	1100	1600	2600000
169	Lok Yu-Hua Dong (Luhua Cave)	China, Fujian	300000	12.35	500	500	3705000
170	Longkong Dong	China, Fujian	500000	7.15	2000	6000	3575000
171	Fuxi Cave	China, Fujian	100000	12	200	200	1200000
172	Taoyuan Cave	China, Fujian	200000	7.8	1000	1000	1560000
173	Wanxiang Dong	China, Gansu	50000	10.4	500	5000	520000
174	Bailong Dong	China, Guangxi	70000	0	1100	2500	0
175	Baimo Cave	China, Guangxi	100000	11.05	4000	1000	1105000
176	Bainiao Cave	China, Guangxi	100000	5.2	1000	1000	520000
177	Bama Dongtianfudi Cave	China, Guangxi	100000	16.25	300	300	1625000
178	Feng Yu Cave	China, Guangxi	500000	33.8	3300	5300	16900000
179	Guan Yan Cave (Crown Cave)	China, Guangxi	500000	9.75	3000	12000	4875000
180	Leye cave	China, Guangxi	50000	8.84	450	500	442000
181	Longquan cave	China, Guangxi	500000	9.1	1200	1200	4550000
182	Lu Di Yan (Reed Flute Cave)	China, Guangxi	1000000	15.6	250	500	15600000
183	Qixing Yan (Seven Star Cave)	China, Guangxi	500000	10.14	800	800	5070000
184	Yinzi Yan (Silver Cave)	China, Guangxi	400000	10.4	2000	2000	4160000
185	Yueshui (Moon Water) Cave	China, Guangxi	100000	11.7	1000	3000	1170000
186	Zixia Dong	China, Guangxi	20000	0	100	100	0
187	Biyun Dong	China, Guizhou	200000	10.4	1000	1000	2080000
188	Jiulong Dong (Nine Dragon Wall)	China, Guizhou	200000	11.7	3200	3200	2340000
189	Qilin Cave	China, Guizhou	100000	0	100	100	0
190	Zhijin Dong	China, Guizhou	200000	10.4	3000	12000	2080000
191	Macaque Cave	China, Hainan	100000	2	50	50	200000
192	Yinhe Cave	China, Hebei	100000	6.5	2000	2000	650000
193	Jiguan Dong	China, Henan	500000	13	1800	5600	6500000
194	Lian Hua Cave	China, Henan	100000	0	600	600	0
195	Baima Dong	China, Hubei	100000	10.14	300	300	1014000
196	Baiyun Dong	China, Hebei	200000	15.6	500	500	3120000
197	Sanyou Dong	China, Hubei	50000	10.14	200	200	507000
198	Tenglong Dong	China, Hubei	250000	23.4	1000	33000	5850000
199	Huanglong Dong (Huanglong Cave)	China, Hunan	1800000	13	2000	15000	23400000
200	Jiutian Dong	China, Hunan	200000	9.75	600	600	1950000
201	Qiliang Cave	China, Hunan	200000	7.8	1000	6000	1560000
202	Linggu dong	China, Jiangsu	50000	8.45	400	1000	422500
203	Shanjuan Dong	China, Jiangsu	500000	9.1	500	500	4550000
204	Zhanggong Dong	China, Jiangsu	200000	4.55	1000	1000	910000
205	Longgong Cave	China, Jiangxi	500000	10.4	1000	1000	5200000
206	Yilong Dong	China, Jiangxi	200000	8	2000	4300	1600000
207	Benxi water cave	China, Liaoning	800000	21.45	2800	5800	17160000
208	Kaiyuan cave	China, Shangdong	300000	9.1	1100	1300	2730000
209	Yishui underground canyon	China, Shangdong	750000	12.74	3000	3000	9555000
210	Wannian dong (ice cave)	China, Shanxi	200000	15.6	300	300	3120000
211	Longmen Dong	China, Henan	500000	10.4	1000	13000	5200000
212	Longtan Cave	China, Sichuan	500000	6.5	1800	1800	3250000
213	Loufang Cave	China, Sichuan	100000	5.2	1000	1000	520000
214	Luojishan cave	China, Sichuan	100000	8.45	500	500	845000
215	Luzhou fairy cave	China, Sichuan	50000	19.5	500	500	975000
216	Nuoshui Dongtian	China, Sichuan	500000	5.2	1000	1000	2600000
217	Shui Lian Cave	China, Yunnan	200000	6.5	300	300	1300000
218	Songjiua (Lion's) Cave	China, Sichuan	50000	7.15	1000	2000	357500
219	Zhongfeng Cave	China, Sichuan	200000	19.5	2000	15000	3900000
220	Alufu Dong	China, Yunnan	300000	14.3	3000	3000	4290000
221	Baixiang Dong	China, Yunnan	100000	3.25	300	300	325000
222	Yanzi Dong	China, Yunnan	100000	10.4	3000	3000	1040000
223	Wolong Dong	China, Yunnan	300000	15.6	500	500	4680000
224	Yaolin Dong (Wonderland)	China, Zhejiang	400000	15.08	1000	1000	6032000
225	Chuiyun Tongtian	China, Zhejiang	200000	14.04	1300	9000	2808000
226	Jiuxiao Biyun Dong	China, Zhejiang	200000	5.85	500	500	1170000
227	Ling Shan Cave	China, Zhejiang	200000	7.8	1000	2000	1560000
228	Chaozhen Cave	China, Zhejiang	100000	4	500	500	400000
229	Lingqi Cave	China, Zhejiang	100000	11.05	500	500	1105000
230	Ruijing Dong	China, Zhejiang	100000	6.5	400	400	650000
231	Shuanglong-Binghu Cave (Double Dragon Cave-Cold Water Jug)	China, Zhejiang	100000	3.25	300	300	325000
232	Changyu (Stone) Cave	China, Zhejiang	100000	16.9	300	300	1.69e+06
233	Baračeve špilje	Croatia	10000	10	200	520	100000
234	Baredine Cave	Croatia	50000	10	150	150	500000
235	Biserujka Špilja	Croatia	10000	4	65	110	40000
236	Cerovačke špilje	Croatia	10000	8	700	2700	80000
237	Ðurovića Jama	Croatia	10000	7	160	160	70000
238	Feštinsko Kraljevstvo Špilja	Croatia	20000	6.6	100	100	132000
239	Grapčeva Špilja	Croatia	10000	8	100	100	80000
240	Grgosova	Croatia	5000	4	60	60	20000
241	Lokvarka Spilja	Croatia	10000	8	440	1100	80000
242	Manita Pec	Croatia	20000	3.5	175	175	70000
243	Modra Špilja	Croatia	50000	5	50	50	250000
244	Mramornica Špilja	Croatia	30000	8	300	300	240000
245	Romualdova Špilja	Croatia	10000	4	100	200	40000
246	Samograd Špilja	Croatia	10000	6.6	220	220	66000
247	Sparozna Jama	Croatia	5000	5	450	450	25000
248	Veternica Spilja	Croatia	10000	5.3	380	7200	53000
249	Vranjača Spilja	Croatia	30000	5.5	160	180	165000
250	Vrelo Spilja	Croatia	20000	4	180	310	80000
251	Vrlovka Spilja	Croatia	10000	5	330	380	50000
252	Bellamar Cueva de	Cuba	20000	8	1500	3500	160000
253	Indio Cueva del	Cuba	50000	4	1000	1500	200000
254	Portales Cueva de los	Cuba	100000	4	200	200	400000
255	San Ambrosio Cueva de	Cuba	10000	4	200	200	40000
256	Santo Tomas Gran Caverna de	Cuba	100000	7	500	47000	700000
257	Hato cave	Curaçao	20000	7	100	100	140000
258	Incirli Cave	Cyprus	5000	3	250	250	15000
259	Balcarka	Czech Republic	40000	5.5	720	2000	220000
260	Bozkovske Dolimite cave	Czech Republic	75000	6	500	500	450000
261	Chýnovská jeskyně	Czech Republic	40000	5.5	260	260	220000
262	Javoricske	Czech Republic	70000	6.5	800	3500	455000
263	Katerinska	Czech Republic	60000	5	430	430	300000
264	Konepruske	Czech Republic	150000	6	1000	2000	900000
265	Mladečské jeskyně	Czech Republic	25000	5	350	350	125000
266	Na Pomezi	Czech Republic	80000	6	460	1000	480000
267	Na Spicaku	Czech Republic	20000	5	220	300	100000
268	Na Turoldu	Czech Republic	30000	5.4	280	1100	162000
269	Punkva	Czech Republic	200000	9.7	1200	32500	1.94e+06
270	Sloupsko-Sosuvske	Czech Republic	50000	7	1760	1760	350000
271	Strašínská jeskyne	Czech Republic	10000	1.6	80	200	16000
272	Vypustek	Czech Republic	30000	5.8	600	1000	174000
273	Zbrasovske aragonite cave	Czech Republic	60000	5.8	370	370	348000
274	Cabarete Cuevad de	Dominican Republic	20000	3	300	300	60000
275	Maravillas Grutas de las	Dominican Republic	20000	5	240	850	100000
276	Pomier Cueva del	Dominican Republic	10000	6	500	1000	60000
277	Tres Ojos Cave	Dominican Republic	20000	1.5	50	50	30000
278	Jumandi Cavernas de	Ecuador	10000	2	1900	1900	20000
279	Tuneles de Bellavista	Ecuador, Galapagos	10000	3	1000	1000	30000
280	Sof Omar	Ethiopia	5000	5	500	15000	25000
281	Nakoroloaloa Cave	Fiji	20000	6	100	100	120000
282	Arcy sur Cure	France	50000	10	900	900	500000
283	Armand Aven	France	94000	15	300	300	1410000
284	Azé Grottes d'	France	25000	8	1000	1500	200000
285	Azil Grotte du Mas d'	France	32000	0	470	2100	0
286	Balme Grotte de la	France	40000	10	1000	5300	400000
287	Bara Bahau Grotte de	France	15000	7.5	120	120	112500
288	Baume les Messieurs Grotte de	France	45000	9	1000	1000	405000
289	Baume Obscure Grotte de	France	30000	13	700	700	390000
290	Bedeilhac Grotte de	France	20000	9	700	700	180000
291	Bernifal Grotte de	France	3000	7.5	100	100	22500
292	Betharam Grotte de	France	132000	16.5	1000	8500	2178000
293	Bèze Grotte de	France	20000	5.6	500	1000	112000
294	Blanot Grottes de	France	15000	7	300	300	105000
295	Bosc Grotte du	France	10000	7.5	200	200	75000
296	Bramabiau Abime de	France	75000	10	1000	10250	750000
297	Cabrespine Gouffre géant de	France	75000	12.9	300	22500	967500
298	Canalettes et Grand Canalettes Grotte des	France	60000	11	800	26500	660000
299	Cap Blanc Abris de	France	20000	8	50	50	160000
300	Carbonnieres Grottes des	France	50000	9	400	400	450000
301	Celestine de Rauzan Grotte	France	20000	8	500	500	160000
302	Cerdon Grotte du	France	10000	10	600	1000	100000
303	Chauvet Grotte	France	450000	17	450	450	7650000
304	Chien Grotte du	France	5000	3	25	25	15000
305	Chorance Grotte de	France	150000	12.5	600	32000	1875000
306	Clamouse Grotte de	France	96000	13	1000	4000	1248000
307	Cocalière Grotte de la	France	120000	13.5	1000	14500	1620000
308	Combarelles Grotte des	France	10000	11.5	300	300	115000
309	Cornadore	France	30000	7.9			237000
310	Cougnac Grottes de	France	20000	9.5	100	100	190000
311	Dargilan Grotte	France	50000	14.5	1200	2000	725000
312	Desmoiselles Grotte des	France	140000	12.5	350	500	1750000
313	Deveze Grotte de la	France	20000	9.5	1000	3200	190000
314	Domme Grotte de	France	30000	8.5	450	500	255000
315	Draye Blanche Grotte de la	France	20000	8	600	600	160000
316	Echelles Grottes des	France	50000	9	400	400	450000
317	Esparros Gouffre d'	France	50000	10	600	1000	500000
318	Foissac Grotte de	France	20000	11	500	7000	220000
319	Font-de-Gaume Grotte	France	15000	10	400	400	150000
320	Fontirou Grotte de	France	30000	8	500	500	240000
321	Fontrabiouse Grotte de	France	20000	12	1000	12000	240000
322	Forestière L'Aven Grotte de la	France	10000	11	500	4000	110000
323	Foulon Grotte du	France	20000	9	800	800	180000
324	Gargas Grottes de	France	30000	11	200	200	330000
325	Glaciere Grotte de la	France	20000	6	500	500	120000
326	Grand Roc Grotte du	France	100000	12	200	200	1200000
327	Isturitz et Oxocelhaya Grottes de	France	100000	15	500	2000	1500000
328	La Verna Grotte - Gouffre Saint Martin	France	50000	15	400	83600	750000
329	Labastide Grote de	France	10000	7	100	100	70000
330	Labeil Grotte de	France	21500	10.9	200	200	234350
331	Labouiche Riviere souterraine de	France	80000	9.4	1500	1500	752000
332	Lacave Grotte de	France	94000	12	1600	1600	1128000
333	Lafage Gouffre de	France	40000	8.5	700	700	340000
334	Lascaux Grotte de	France	250000	20	200	200	5000000
335	Lastournelle Grotte de	France	5000	7.5	500	500	37500
336	Laugerie-Haute Abri de	France	20000	8	35	35	160000
337	Limousis Grotte de	France	30000	10.9	600	15000	327000
338	Lombrives grottes de	France	30000	8.5	1000	8000	255000
339	Luire grotte de la	France	20000	9.5	1000	56000	190000
340	Madelaine Grotte de la	France	50000	11.5	500	500	575000
341	Margot grotte de	France	25000	7	300	300	175000
342	Marzal Aven de	France	20000	11.5	730	1000	230000
343	Matata Grottes de	France	20000	5	100	100	100000
344	Maxange Grotte de	France	20000	9.5	200	500	190000
345	Medous Grotte de	France	20000	9	500	500	180000
346	Merveilles Grotte prehistorique des	France	18000	8	100	100	144000
347	Moidons Grotte des	France	30000	9.5	500	500	285000
348	Morgat Grottes marines de	France	30000	15	80	80	450000
349	Moustier Abri du	France	5000	5	20	20	25000
350	Niaux Grotte de	France	35000	14	800	8000	490000
351	Nichet Grottes de	France	6000	6	300	500	36000
352	Norée Grotte de la	France	20000	5.8	150	150	116000
353	Orgnac Aven d'	France	140000	14.5	500	5000	2030000
354	Osselle Grotte d'	France	20000	9	1300	8000	180000
355	Padirac Gouffre de	France	400000	18.5	1000	59000	7400000
356	Pair non Pair Grotte de	France	12000	8	20	30	96000
357	Pataud Abri	France	20000	5	50	50	100000
358	Pech Merle Grotte de	France	50000	14	100	100	700000
359	Pic du Jer Grotte du	France	100000	4	350	350	400000
360	Poisson Abri du	France	5000	5	20	20	25000
361	Poudrey Gouffre de	France	70000	7.5	400	500	525000
362	Presque Grottes de	France	8000	8.5	350	350	68000
363	Proumeyssac Gouffre de	France	130000	11.4	200	200	1482000
364	Quéroy Grottes du	France	20000	8.5	800	1200	170000
365	Régourdou Grotte de	France	50000	6.5	100	100	325000
366	Rochefort Saulges Grotte de	France	25000	6.5	300	300	162500
367	Roque St Christophe Grotte	France	50000	9	20	20	450000
368	Rouffignac Grotte de	France	70000	7.9	500	8000	553000
369	Saint-Cézaire Grotte de	France	50000	8.9	200	500	445000
370	Saint-Marcel grotte de	France	45000	12.5	1000	64200	562500
371	Sainte-Baume Grotte de	France	70000	0	200	200	0
372	Salamandre Grotte de la	France	40000	13	500	1000	520000
373	Sare Gruta de	France	30000	9	900	900	270000
374	Sassenage Cuves de	France	15000	8	1000	12000	120000
375	Savonnières Grottes de	France	40000	7.6	500	1000	304000
376	Seythenex Grottes de	France	30000	8	250	1000	240000
377	Sorcier Grotte du	France	10000	7.5	100	100	75000
378	Soyons Grottes préhistoriques de	France	50000	8	200	200	400000
379	Teyjat Grotte de	France	5000	5	100	100	25000
380	Thais Grotte de	France	25000	9.5	200	200	237500
381	Thouzon Grotte de	France	40000	9.2	200	200	368000
382	Tourtoirac Grotte de	France	30000	9.5	300	3000	285000
383	Trabuc Grottes de	France	50000	12.9	1000	10200	645000
384	Vache Grotte de la	France	20000	8	100	100	160000
385	Villars Grotte de	France	80000	9.8	1000	13000	784000
386	Villecroze	France	10000	4			40000
387	Navenakhevi Cave	Georgia	25000	2.5	100	100	62500
388	Novoafonskaya (New Athos)	Georgia	700000	5.7	1125	3285	3990000
389	Prometheus Cave (Kumistavi)	Georgia	125000	6	1800	3300	750000
390	Sataplia Cave	Georgia	50000	3	100	900	150000
391	Satsurblia Cave	Georgia	10000	2	200	400	20000
392	Tetra Cave	Georgia	10000	2	200	400	20000
393	Tsutskhvati Cave	Georgia	2000	2	300	1000	4000
394	Aggertalhöhle	Germany	6000	4.5	1070	260	27000
395	Altensteiner Höhle	Germany	5000	1.5	360	500	7500
396	Attahöhle	Germany	300000	9	1800	6800	2700000
397	Barbarossa höhle	Germany	200000	7.5	600	1100	1500000
398	Bären- und Karlshöhle	Germany	100000	5	275	400	500000
399	Baumannshöhle	Germany	120000	9	1000	2000	1080000
400	Bilsteinhöhlen	Germany	40000	6	400	1850	240000
401	Binghöhle	Germany	40000	5	300	300	200000
402	Charlottenhöhle	Germany	40000	5	500	500	200000
403	Dechenhöhle	Germany	200000	8	400	17000	1600000
404	Dienstedter Karsthöhle	Germany	10000	2	150	350	20000
405	Eberstadter Tropfsteinhöhle	Germany	80000	5	600	650	400000
406	Einhornhöhle	Germany	25000	9	500	600	225000
407	Erdmannshöhle	Germany	40000	4.5	400	2000	180000
408	Großes Schulerloch	Germany	30000	6	420	420	180000
409	Gußmannhöhle und Gutenberger Höhle	Germany	3500	2	50	90	7000
410	Heimkehle	Germany	50000	5.5	700	2000	275000
411	Heinrichshöhle	Germany	15000	5	300	3000	75000
412	Herbstlabyrinth	Germany	10000	11	500	5000	110000
413	Hermannshöhle	Germany	120000	9	1300	2700	1080000
414	Iberger Tropfsteinhöhle	Germany	70000	8	220	300	560000
415	Kittelsthaler Tropfsteinhöhle	Germany	10000	3	90	180	30000
416	Kluterthöhle	Germany	50000	10	700	5500	500000
417	Kolbinger Höhle	Germany	5000	3.5	90	200	17500
418	König-Otto-Tropfsteinhöhle	Germany	25000	5	300	300	125000
419	Kubacher Kristallhöhle	Germany	50000	7.5	200	200	375000
420	Laichinger Tiefenhöhle	Germany	30000	4	300	1200	120000
421	Maximiliansgrotte	Germany	20000	4.5	700	1700	90000
422	Nebelhöhle	Germany	100000	5	380	800	500000
423	Olgahöhle	Germany	20000	3	170	170	60000
424	Osterhöhle	Germany	20000	4.5	130	185	90000
425	Reckenhöhle	Germany	15000	5	400	2500	75000
426	Schertelshöhle	Germany	15000	3.5	200	200	52500
427	Schillathöhle	Germany	35000	6	180	400	210000
428	Segeberger Kalkberghöhle	Germany	40000	9	600	2250	360000
429	Sontheimer Höhle	Germany	50000	4	190	530	200000
430	Sophienhöhle	Germany	30000	9	220	900	270000
431	Sturmannshöhle	Germany	50000	4	290	460	200000
432	Syrauer Drachenhöhle	Germany	50000	9	350	550	450000
433	Teufelshöhle Pottenstein	Germany	200000	5	1500	1500	1000000
434	Teufelshöhle Steinau	Germany	15000	5	125	140	75000
435	Tschamberhöhle	Germany	20000	4.5	560	1500	90000
436	Wendelsteinhöhle	Germany	25000	2	440	520	50000
437	Wiehler Tropfsteinhöhle	Germany	50000	4.5	1200	1600	225000
438	Wimsener (Friedrichs) Höhle	Germany	40000	5.5	100	720	220000
439	Zwiefaltendorfer Tropfsteinhöhle	Germany	10000	0	25	25	0
440	Aggitis Spilaio	Greece	50000	8	500	14000	400000
441	Agia Sophia Cave	Greece	10000	5	220	500	50000
442	Agio Gala Cave	Greece	5000	5	220	500	25000
443	Agios Georgios Spilaio	Greece	5000	2	250	500	10000
444	Alepotrypa	Greece	5000	7.5	270	870	37500
445	Alistratis Cave	Greece	30000	8	500	2000	240000
446	Anemótrypa Spilaio	Greece	5000	3	350	350	15000
447	Antiparos	Greece	20000	6	100	100	120000
448	Diktaion anthron	Greece	10000	6	250	250	60000
449	Drakou Cave	Greece	20000	6	300	300	120000
450	Drogkorati Cave	Greece	20000	5			100000
451	Foros Cave	Greece	5000	5	150	200	25000
452	Glyfada	Greece	20000	15	1500	15000	300000
453	Idaion Andron	Greece	5000	0.5	50	50	2500
454	Kapsia Cave	Greece	10000	4	330	1000	40000
455	Kastanias Cave	Greece	20000	7	300	500	140000
456	Katarrakton Cave	Greece	5000	0.5	15	15	2500
457	Koutouki Cave	Greece	20000	2	300	300	40000
458	Marmaro Spilja	Greece	10000	8	100	100	80000
459	Melidoniou Spilaio tou	Greece	20000	4	400	500	80000
460	Melissani Limni	Greece	20000	7	150	150	140000
461	Olympi cave	Greece	20000	5	200	200	100000
462	Perama Cave	Greece	100000	7	500	1100	700000
463	Petralona cave	Greece	50000	8	400	2800	400000
464	Sfentoni Spilaio	Greece	20000	5	270	200	100000
465	Ton Limnon Spilaio	Greece	50000	9	800	2000	450000
466	Actun Kan	Guatemala	5000	3	500	500	15000
467	Candelaria Caves	Guatemala	50000	4	1000	22000	200000
468	Chicoy La Caverna de	Guatemala	10000	1	200	200	10000
469	Lanquín Caves	Guatemala	50000	3.5	400	2000	175000
470	Rey Marcos Grutas	Guatemala	5000	5.4	300	1000	27000
471	Bellony Cave	Haiti	5000	2	100	100	10000
472	Kounoubwa Cave	Haiti	10000	2	100	100	20000
473	Marie-Jeanne Cave	Haiti	10000	1	1000	4000	10000
474	Talgua Cuevas de	Honduras	20000	1	400	400	20000
475	Abaligeti Barlang	Hungary	50000	4.3	950	1750	215000
476	Anna Cave	Hungary	35000	4.9	210	570	171500
477	Baradla Cave	Hungary	113000	8.3	2500	25000	937900
478	Diósgyör-Tapolca	Hungary	20000	9	80	90	180000
479	Loczy Barlang	Hungary	12000	3.4	120	120	40800
480	Pálvölgyi Barlang	Hungary	43000	6.6	450	12000	283800
481	Rákóczi barlang	Hungary	2000	10	300	300	20000
482	Saint Istvan Cave	Hungary	53000	4.9	460	1350	259700
483	Szemlohegyi Barlang	Hungary	35000	6.6	200	2200	231000
484	Tapolca Lake Cave	Hungary	175000	7.1	400	12000	1242500
485	Tettye Travertine Cave	Hungary	12000	4	100	100	48000
486	Var Barlang	Hungary	2200	10	3300	3300	22000
487	Vass Imre barlang	Hungary	200	9.1	1000	3200	1820
488	Raufarhólshellir	Iceland	10000	33	1300	1300	330000
489	Thrihnukagigur	Iceland	5000	290	100	100	1450000
490	Vatnshellir	Iceland	2000	25	200	200	50000
491	Víðgelmir cave	Iceland	10000	47	1000	1500	470000
492	Amarnath Shri Ji Yatra	India	500000	0	50	50	0
493	Belum Caves	India	200000	3.5	1500	3200	700000
494	Borra Caves	India	500000	1	700	700	500000
495	Dandak cave	India	50000	2	200	200	100000
496	Gupteswar Gupha	India	200000	0.5	300	3000	100000
497	Kailash Gufa	India	50000	3	200	700	150000
498	Kutumsar Gufa	India	100000	2	330	1300	200000
499	Krem Mawsmai	India	10000	0.5	250	4500	5000
500	Vaishno Devi	India	500000	0	200	200	0
501	Gelatik (Pindul) Goa	Indonesia	5000	1	50	90	5000
502	Lawah Goa	Indonesia	50000	4.5	200	200	225000
503	Pindul Goa	Indonesia	430000	6	300	500	2580000
504	Siluman (Buniayu) Guha	Indonesia	5000	30	300	5000	150000
505	Alisadr Cave	Iran	400000	15	1400	11400	6000000
506	Chal-Nakhjir	Iran	20000	1	600	2000	20000
507	Darband Cave	Iran	10000	2	300	300	20000
508	Katalehkhor Ghar	Iran	50000	5	2500	13000	250000
509	Quri Qaleh Cave	Iran	100000	1	400	3000	100000
510	Saholan Cave	Iran	50000	2	200	700	100000
511	Aillwee Cave	Ireland	20000	15	1000	1000	300000
512	Crag Cave	Ireland	20000	15	380	3800	300000
513	Doolin Cave	Ireland	30000	17.5	100	100	525000
514	Dunmore Cave	Ireland	20000	4	500	500	80000
515	Marble Arch Caves	Ireland	300000	11.5	500	500	3450000
516	Mitchelstown Cave	Ireland	50000	10	1000	2500	500000
517	Nahal Me'arot Caves	Israel	30000	5.5	200	200	165000
518	Soreq (Avshalom) Cave	Israel	30000	7.6	80	80	228000
519	Azzurra Grotta	Italy	50000	4	55	55	200000
520	Borgio Verezzi Grotta di	Italy	30000	9	800	5000	270000
521	Bossea Grotta di	Italy	30000	11	850	2500	330000
522	Bue Marino Grotta del	Italy	80000	12	800	20000	960000
523	Castelcivita Grotta di	Italy	20000	12	1200	5000	240000
524	Castellana Grotte di	Italy	300000	18	1200	1600	5400000
525	Caudano Grotta del	Italy	10000	7	900	3200	70000
526	Cavallone grotta del	Italy	10000	5	1000	1500	50000
527	Collepardo Grotta di	Italy	10000	7	100	100	70000
528	Corchia Antro del	Italy	10000	15	2000	55000	150000
529	Dossi Grotta dei	Italy	10000	8	910	910	80000
530	Equi Terme Grotte di	Italy	20000	9	500	1000	180000
531	Farneto Grotte del	Italy	5000	11	100	1000	55000
532	Fico Grotta del	Italy	20000	10	400	1800	200000
533	Frasassi Grotte di	Italy	400000	18	1500	13000	7200000
534	Gigante Grotta	Italy	100000	13	300	300	1300000
535	Grotta di Is Zuddas	Italy	50000	10	500	1500	500000
536	Ispinigoli Cave	Italy	40000	8	400	16000	320000
537	Janas Grutta de Is	Italy	10000	3	300	300	30000
538	Mannau Grotta di Su	Italy	20000	10	500	7000	200000
539	Maona Grotta	Italy	5000	6	350	350	30000
540	Maratea Grotte delle Meraviglie di	Italy	20000	5	100	100	100000
541	Marmuri Grotta di Su	Italy	20000	8	800	800	160000
542	Monte Capriolo Grotta di	Italy	5000	5	110	280	25000
543	Monte Cucco Grotta di	Italy	10000	14	800	35000	140000
544	Montevicoli Grotta di	Italy	25000	0	50	50	0
545	Nettuno Grotte di	Italy	200000	14	300	2500	2800000
546	Nuova di Villanova Grotta di	Italy	20000	10	1000	7000	200000
547	Oliero Grotta di	Italy	30000	10	100	2000	300000
548	Onferno Grotta di	Italy	10000	10	250	250	100000
549	Orso Grotte dell'	Italy	5000	6	70	70	30000
550	Pastena Grotta di	Italy	50000	9	1100	2500	450000
551	Pertosa-Auletta Grotta di	Italy	80000	20	1000	2500	1600000
552	Rescia Grotta di	Italy	20000	7	500	500	140000
553	Re Tiberio Grotta del	Italy	3000	6	100	5000	18000
554	Rio Martino Grotta di	Italy	10000	8	500	1500	80000
555	Romito Grotte del	Italy	10000	4	40	40	40000
556	San Giovanni Grotta di	Italy	30000	8	800	5000	240000
557	San Michele Grotta di	Italy	1000	3	60	130	3000
558	Sant'Angelo Cassano Grotta di	Italy	5000	6	400	2000	30000
559	Santa Barbara Grotta di	Italy	20000	15	200	200	300000
560	Santa Croce Grotta di	Italy	5000	0	100	100	0
561	Smeraldo Grotta dello	Italy	100000	6	300	50	600000
562	Spipola Grotta della	Italy	2000	15	300	10500	30000
563	Stiffe Grotte di	Italy	30000	10	650	650	300000
564	Tanaccia Grotta della	Italy	5000	10	300	1000	50000
565	Tanella Grotta	Italy	5000	10	400	400	50000
566	Toirano Grotte di	Italy	200000	15	1300	2500	3000000
567	Torri di Slivia Grotta delle	Italy	10000	10	500	600	100000
568	Trullo Grotta del	Italy	10000	5	150	150	50000
569	Val di Varri Grotta di	Italy	20000	6	500	1800	120000
570	Vento Grotta del	Italy	70000	15	1000	4000	1050000
571	Zinzulusa Grotta di	Italy	100000	6	150	500	600000
572	Green Grotto Caves	Jamaica	10000	17	1500	1500	170000
573	Roaring River Cave	Jamaica	10000	18	150	150	180000
574	Rock Spring Cave	Jamaica	5000	10	380	380	50000
575	Abukuma-do	Japan	30000	9	600	3300	270000
576	Akasaki shonyudo	Japan	10000	10	120	120	100000
577	Akiyoshi-do	Japan	100000	10	1000	10300	1000000
578	Akka-do	Japan	20000	8	1000	23700	160000
579	Ana Kama Shonyudo	Japan	10000	8	75	300	80000
580	Bicchu Kanachi Ana	Japan	20000	7	300	800	140000
581	Byakuren-do	Japan	20000	9	300	300	180000
582	Enoshima Iwaya Cave	Japan	50000	5	300	300	250000
583	Fugaku Fuketsu	Japan	20000	3	200	200	60000
584	Fuji-do	Japan	50000	6.5	1000	2200	325000
585	Genzan-kutsu	Japan	20000	4.5	40	40	90000
586	Goyomatsu shōnyūdō	Japan	10000	4.5	200	200	45000
587	Gyoku Sendo	Japan	50000	13	1000	5000	650000
588	Hakuun-do	Japan	10000	4	400	400	40000
589	Hashidate shonyudo	Japan	20000	1.5	140	140	30000
590	Hida dai-shonyudo	Japan	50000	8.5	800	800	425000
591	Ikura-do	Japan	7000	7.6	1200	1200	53200
592	Inazumi suichu shonyudo	Japan	30000	12.2	500	500	366000
593	Irimizu shonyudo	Japan	30000	5.5	400	1000	165000
594	Ishigaki Do	Japan	30000	9	660	3200	270000
595	Izuru shonyudo	Japan	20000	2.5	200	200	50000
596	Jomon shonyudo	Japan	20000	4	200	200	80000
597	Kagekiyodō	Japan	50000	8.5	700	1400	425000
598	Kanba-no Oni no ana	Japan	120000	3	200	200	360000
599	Kin Shonyudo	Japan	20000	3	270	270	60000
600	Komakado Fuketsu	Japan	20000	2.5	200	700	50000
601	Komori kutsu	Japan	10000	2.5	200	200	25000
602	Kyusen-do	Japan	50000	9	800	4800	450000
603	Maki-do	Japan	30000	7.7	400	450	231000
604	Mejiro-do	Japan	20000	3.8	500	2000	76000
605	Menfudo Shonyudo	Japan	20000	3.5	150	280	70000
606	Miyama Shonyudo	Japan	20000	7.5	200	200	150000
607	Nakatonbetsu shōnyūdō	Japan	100000	0	70	70	0
608	Nanatsugama shōnyūdō	Japan	50000	4	320	1600	200000
609	Narusawa-hyōketsu	Japan	50000	2.7	150	150	135000
610	Nippara shonyudo	Japan	50000	6.2	800	1300	310000
611	Odaira shōnyūdō	Japan	50000	0	90	90	0
612	Ohtake shonyudo	Japan	5000	4.6	300	1000	23000
613	Ohtaki shonyudo	Japan	20000	7.7	800	2000	154000
614	Ojika cave	Japan	20000	5	400	400	100000
615	Onagara shonyudo	Japan	10000	5	200	1750	50000
616	Rokan-do	Japan	50000	8.4	900	3600	420000
617	Ryugu Cave	Japan	50000	9.2	1000	4000	460000
618	Ryusen Do	Japan	50000	8.4	500	4000	420000
619	Saiko Komori-ana	Japan	50000	2.5	300	300	125000
620	Sandanbeki Dokutsu Cave	Japan	50000	10	100	100	500000
621	Sekigahara dai-shonyudo	Japan	30000	7	200	200	210000
622	Senbutsu cave	Japan	20000	6	700	700	120000
623	Shirataki shonyudo	Japan	10000	1	100	100	10000
624	Shizushi Cave	Japan	20000	4	100	100	80000
625	Shoryu-do	Japan	50000	8.4	600	3500	420000
626	Taisho-do	Japan	30000	7.7	1000	1000	231000
627	Tohma Shonyudo	Japan	20000	3.8	135	200	76000
628	Tohro-no iwaya	Japan	5000	2.3	150	150	11500
629	Totsui shonyudo	Japan	10000	2.5	200	200	25000
630	Uchjimagi-do	Japan	10000	0	1000	6350	0
631	Utsuno Cave	Japan	10000	0	100	100	0
632	Washizawa Fuketsu	Japan	20000	6	200	200	120000
633	Yajagama Cave	Japan	10000	0	800	800	0
634	Yugendo Cave	Japan	20000	7.6	500	500	152000
635	Al-Daher	Jordan	5000	1	200	200	5000
636	Mau Mau Caves	Kenya	5000	50	100	100	250000
637	Paradise Lost Cave	Kenya	10000	4	100	100	40000
638	Tham Chom Ong	Laos	5000	3	1000	16000	15000
639	Kong Lor Tham	Laos	100000	1	1000	12000	100000
640	Oung Kao Rao	Laos	5000	1	1000	3000	5000
641	Pa Fa Tham	Laos	100000	1	1000	1000	100000
642	Pak Ou Tham	Laos	100000	2	60	60	200000
643	Pha Kouang Tham	Laos	50000	0	300	300	0
644	Pha Tok Tham	Laos	50000	0	300	300	0
645	Piew Tham	Laos	50000	0	200	200	0
646	Ain Wazein Cave	Lebanon	5000	0	185	327	0
647	Jeita Cave	Lebanon	300000	10	1000	9000	3000000
648	Kadisha Cave	Lebanon	5000	2.8	600	780	14000
649	Kfar Him Magharet	Lebanon	30000	8	680	680	240000
650	Mabaj Magharet	Lebanon	10000	5	200	4500	50000
651	Zahlan Cave	Lebanon	20000	6	500	500	120000
652	Vrelo Spilja	North Macedonia	20000	8	425	550	160000
653	Anjohibe	Madagascar	2000	20	1000	10000	40000
654	Batu Caves	Malaysia	20000	8	1000	2500	160000
655	Charah Gua	Malaysia	10000	0.5	100	100	5000
656	Clearwater Cave- Cave of the Wind	Malaysia	20000	15	3000	224000	300000
657	Gomantong Cave	Malaysia	10000	6	400	400	60000
658	Kain Hitam	Malaysia	20000	1	200	200	20000
659	Kelam 1 Gua	Malaysia	10000	0.5	370	370	5000
660	Kelam 2 Gua	Malaysia	20000	1	370	370	20000
661	Kelawar Gua	Malaysia	20000	0.5	100	100	10000
662	Lagang cave	Malaysia	30000	13	400	20000	390000
663	Lang and Deer Cave	Malaysia	30000	7	900	9000	210000
664	Madai Gua	Malaysia	10000	20	500	500	200000
665	Niah Gua	Malaysia	20000	1	500	500	20000
666	Pari Gua	Malaysia	10000	0	1000	1000	0
667	Payau Gua	Malaysia	25000	7.5	800	9000	187500
668	Tempurung Gua	Malaysia	20000	6	1000	3400	120000
669	Terang Bulan Gua	Malaysia	20000	1	300	300	20000
670	Dalam Għar	Malta	15000	5	80	200	75000
671	Ninu Għar	Malta	5000	2	100	100	10000
672	Xeeri Ghar	Malta	5000	2.5	100	100	12500
673	François Leguat Tortoise Cave	Mauritius	50000	3.6	100	100	180000
674	Patate Caverne	Mauritius	10000	2.5	1000	1000	25000
675	Pont Bon Dieu Jardin Cave	Mauritius	10000	5	300	300	50000
676	Aktun Chen	Mexico	10000	25	585	585	250000
677	Balankanché Gruta de	Mexico	20000	5	400	400	100000
678	Bustamantes Grutas dos	Mexico	10000	1.7	400	3000	17000
679	Cacahuamilpa Grutas de	Mexico	300000	3.4	2000	10000	1020000
680	Calcehtok Cave	Mexico	20000	5	2000	10000	100000
681	Carlos Pacheco Cueva	Mexico	50000	4	1000	1000	200000
682	Catedral Grutas de la	Mexico	20000	1.5	200	1000	30000
683	Coconà Grutas de C	Mexico	20000	2.1	500	1000	42000
684	Coyame Grutas de	Mexico	10000	2.1	500	1330	21000
685	Duende Grutas del	Mexico	1000	5	2000	3000	5000
686	Estrella Grutas de la	Mexico	30000	1.2	1000	3000	36000
687	Garcia Grutas de	Mexico	30000	3.4	1000	5000	102000
688	Herrera Grutas los	Mexico	20000	1.3	300	300	26000
689	Juxtlahuaca Grutas de	Mexico	5000	2	2000	5000	10000
690	Kantun Chi Caves	Mexico	50000	40	400	400	2000000
691	Karmidas Grutas	Mexico	10000	5	200	200	50000
692	Lol-Tún Grutas de	Mexico	10000	2.3	1000	1000	23000
693	Majahua Cueva de la	Mexico	20000	29.6	60	60	592000
694	Mamut Grutas del	Mexico	30000	1.2	300	300	36000
695	Orquidea Cueva de la	Mexico	5000	3	100	100	15000
696	Quintero Gruta del	Mexico	20000	2	500	1000	40000
697	Rancho Nuevo Grutas de	Mexico	20000	5	2000	10000	100000
698	Rio Secreto Cueva	Mexico	20000	65	600	600	1300000
699	Rio Subterráneo Chontlacoatlán	Mexico	1300	2	6000	6000	2600
700	San Sebastian Grutas de	Mexico	20000	4	400	400	80000
701	Tolantongo Grutas de	Mexico	100000	6.4	20	20	640000
702	Tzabná Grutas	Mexico	5000	5	2000	3000	25000
703	Xoxafi Grutas de	Mexico	5000	25	200	200	125000
704	Xplor (Cancun)	Mexico	50000	100	500	500	5000000
705	Observatoire Grotte de l'	Monaco	50000	5	100	100	250000
706	Lipska Pecina	Montenegro	50000	10.9	600	2500	545000
707	Friouato Cave	Morocco	10000	2	500	3000	20000
708	Hercules Grotte de	Morocco	50000	1	100	100	50000
709	Htan San Cave	Myanmar	5000	17	500	500	85000
710	Kaw Gon Cave	Myanmar	100000	1.8	100	100	180000
711	Kaw Ka Thaung Cave	Myanmar	200000	0	100	100	0
712	Khayon Cave	Myanmar	5000	0	100	100	0
713	Moun Ta Wa Cave	Myanmar	20000	0	1000	1000	0
714	Padah-Lin Caves	Myanmar	5000	1	100	100	5000
715	Padamyar Cave	Myanmar	20000	1	100	100	20000
716	Peik Chin Myaung Cave	Myanmar	200000	0	600	600	0
717	Pindaya Cave	Myanmar	100000	4	100	100	400000
718	Saddar Cave	Myanmar	100000	1.5	800	800	150000
719	Shwe Oo Min Cave	Myanmar	100000	0	300	200	0
720	Yathae Pyan Cave	Myanmar	100000	1	100	100	100000
721	Chamera Guffa	Nepal	10000	1.5	200	200	15000
722	Gupteswor Mahadev Gufa	Nepal	200000	1	200	3000	200000
723	Mahendra Cave	Nepal	100000	8	120	250	800000
724	Manjushree Gufa	Nepal	20000	8	350	1250	160000
725	Siddha Guffa	Nepal	15000	1	750	750	15000
726	Aranui Cave	New Zealand	10000	20	300	300	200000
727	Kawiti Glowworm Caves	New Zealand	10000	24	400	400	240000
728	Lost World Cave	New Zealand	2000	250	1000	3600	500000
729	Ngarua Caves	New Zealand	10000	15	300	300	150000
730	Nikau Cave	New Zealand	5000	26.8	500	1000	134000
731	Rawhiti Cave	New Zealand	5000	0	100	100	0
732	Ruakuri Cave	New Zealand	15000	47	1600	3800	705000
733	Spellbound Glowworm Cave	New Zealand	50000	29.8	200	200	1490000
734	Te Ananui (Metro) Cave	New Zealand	5000	100	1000	8000	500000
735	Te Anaroa Cave	New Zealand	10000	12	200	200	120000
736	Te Anau Glowworm Caves	New Zealand	10000	60	200	200	600000
737	Waitomo Glowworm Cave	New Zealand	400000	33	1300	1500	13200000
738	Ogbunike Cave	Nigeria	10000	6.5	350	350	65000
739	Ryongmun Cave	North Korea	100000	1	1000	7000	100000
740	Songam Cave	North Korea	100000	0.5	300	500	50000
741	Grønligrotta	Norway	10000	13	400	2000	130000
742	Al Hoota Cave	Oman	75000	15	860	5000	1125000
743	Bolinao Cave	Philippines	100000	3	200	200	300000
744	Bukilat Cave	Philippines	20000	1	200	200	20000
745	Callao Cave	Philippines	50000	1	300	300	50000
746	Hinagdanan Cave	Philippines	10000	1	100	100	10000
747	Macahambus Cave	Philippines	10000	0	200	200	0
748	Puerto Princesa Underground River	Philippines	100000	12	500	34000	1200000
749	Sohoton Cave	Philippines	20000	20	300	1000	400000
750	Tabon caves	Philippines	20000	10	100	100	200000
751	Timobo Cave	Philippines	50000	5	200	200	250000
752	Ciemna Jaskinia	Poland	20000	2	120	120	40000
753	Głęboka Jaskinia	Poland	10000	3.5	200	200	35000
754	Łokietka Jaskinia	Poland	10000	2	150	320	20000
755	Mechowie Jaskinia w	Poland	10000	4	60	60	40000
756	Mroźna Jaskinia	Poland	150000	1.5	500	500	225000
757	Niedźwiedzia Jaskinia	Poland	150000	7	400	4000	1050000
758	Nietoperzowa Jaskinia	Poland	20000	2.6	300	450	52000
759	Radochowska Jaskinia	Poland	10000	4.8	300	500	48000
760	Raj Jaskinia	Poland	150000	5.5	150	240	825000
761	Smocza Jama	Poland	250000	1.5	300	230	375000
762	Wierzchowska Górna Jaskinia	Poland	30000	4	970	970	120000
763	Alcobertas Gruta das	Portugal	2000	0	130	210	0
764	Algar do Pena Gruta do	Portugal	2500	4.5	35	120	11250
765	Alvados Grutas de	Portugal	30000	6	300	300	180000
766	Carvão Gruta do	Portugal	10000	5	400	1600	50000
767	Enxofre Furna do	Portugal	10000	5	200	200	50000
768	Escoural Gruta do	Portugal	10000	3	200	200	30000
769	Mira de Aire Grutas	Portugal	50000	7	600	11000	350000
770	Moeda Gruta da	Portugal	30000	7	350	350	210000
771	Natal Gruta do	Portugal	20000	6	500	500	120000
772	Santo-António Grutas de	Portugal	30000	6	300	300	180000
773	São Vicente Grutas de	Portugal	150000	8	700	700	1200000
774	Torres Grutas das	Portugal	10000	7	450	5000	70000
775	Indio Cuevad del	Puerto Rico	10000	4	200	200	40000
776	Ventana Cueva	Puerto Rico	50000	15.8	200	200	790000
777	Bolii Pestera	Romania	50000	1.5	450	540	75000
778	Comarnic Peştera	Romania	20000	3	2000	6200	60000
779	Dambovicioara Peştera	Romania	20000	1.5	200	555	30000
780	Ialomita Peştera	Romania	40000	1.5	450	1130	60000
781	Liliecilor Pestera	Romania	10000	2	100	400	20000
782	Meziad Cave	Romania	18000	4	1050	4750	72000
783	Muierii Peştera	Romania	100000	1	600	3500	100000
784	Pestera cu Cristale din Mina Farcu	Romania	19000	2.5	680	2700	47500
785	Pestera Ghetarul de la Vartop	Romania	5000	3	130	340	15000
786	Poarta lui Ionele	Romania	50000	2	300	400	100000
787	Polovragi Pestera	Romania	30000	3	900	10350	90000
788	Scarisoara Pestera	Romania	55000	3	150	700	165000
789	Sf. Grigorie Decapolitul Peştera	Romania	5000	2.5	400	400	12500
790	Sugau Cave	Romania	10000	2	150	750	20000
791	Tismana Peştera	Romania	5000	2.5	300	929	12500
792	Unguru Mare Pestera	Romania	13500	4	250	600	54000
793	Urşilor Pestera	Romania	50000	4.5	850	1500	225000
794	Vadu Crişului Pestera	Romania	6000	2.5	680	2700	15000
795	Valea Cetatii Pestera	Romania	20000	3	330	960	60000
796	Vantului Pestera	Romania	5000	3	700	54000	15000
797	Veterani Cave	Romania	10000	2	90	90	20000
798	Akhshtyrskaya	Russia	10000	2.5	160	160	25000
799	Askinskaya Ice Cave	Russia	15000	3.5	100	370	52500
800	Bol'shaya Azishskaya Cave	Russia	50000	2.5	220	690	125000
801	Emine Bair Khosar cave	Russia	100000	4	1000	2000	400000
802	Golubinsky Proval cave	Russia	10000	7	700	1600	70000
803	Kapova (Shulgan-Tash) Cave	Russia	41000	3.5	370	3300	143500
804	Karaulnaya cave	Russia	50000	6.7	350	540	335000
805	Krasnaya (Kizil-Koba) Cave	Russia	50000	7	500	24400	350000
806	Kungur Ice cave	Russia	200000	7	1300	5700	1400000
807	Mramornaya Cave	Russia	100000	5.5	1500	2050	550000
808	Nezhnaya Cave	Russia	20000	3.3	100	100	66000
809	Novomuradymovskaya Cave	Russia	25000	4	900	1850	100000
810	Ordinskaya Cave	Russia	100	20	1000	4000	2000
811	Skelskaya cave	Russia	100000	5.5	270	700	550000
812	Tavdinsky caves	Russia	25000	2.2	1000	5000	55000
813	Vorontsovskaya Cave	Russia	30000	3.9	500	12000	117000
814	Yaltinskaya Cave	Russia	10000	2	500	500	20000
815	Musanze Cave	Rwanda	1000	40	1000	2000	40000
816	Ceremosnja Pecina	Serbia	10000	2.5	430	780	25000
817	Lazareva Pećina	Serbia	10000	1.5	700	1500	15000
818	Mermerna pecina	Serbia	20000	2	440	1200	40000
819	Potpecka Pecina	Serbia	50000	2.6	500	8000	130000
820	Radavačka Pećina	Serbia	20000	3.5	300	2800	70000
821	Rajkova Pecina	Serbia	25000	2.5	1400	2300	62500
822	Ravništarka Pecina	Serbia	20000	2.5	530	590	50000
823	Resavska Pecina	Serbia	30000	3.5	800	4500	105000
824	Risovaca Pecina	Serbia	20000	2	160	160	40000
825	Stopica Pecina	Serbia	20000	2.2	1600	1600	44000
826	Belianska Jaskyna	Slovak Republic	140000	10	1370	4100	1400000
827	Bojnická Jeskyne	Slovak republic	180000	13	30	30	2340000
828	Brestovská jaskyna	Slovak Republic	10000	8	434	2026	80000
829	Bystrianska Jaskyna	Slovak Republic	30000	6	580	3500	180000
830	Demänovská L'adova Jaskyna (Demanova Ice Cave)	Slovak republic	80000	9	520	1500	720000
831	Demänovská Slobody Jaskyna	Slovak Republic	120000	10	1150	10100	1200000
832	Dobšinská L'adová Jaskyna (Dobsina Ice Cave)	Slovak republic	80000	8	650	2200	640000
833	Domica Jaskyna	Slovak Republic	30000	9	930	8100	270000
834	Driny Jaskina	Slovak Republic	35000	6	430	650	210000
835	Gombasecká Jaskyna	Slovak Republic	15000	6	530	3100	90000
836	Harmanecká Jaskyna	Slovak Republic	20000	7	1020	3200	140000
837	Jaskyna mrtvych netopierov	Slovak Republic	5000	10	1050	21113	50000
838	Jaskyna Zlá Diera	Slovak Republic	20000	6	720	3900	120000
839	Krásnohorská jaskyna	Slovak Republic	5000	10	450	1556	50000
840	Ochtinská Aragonitová Jaskyna (Ochtina aragonite Cave)	Slovak Republic	30000	8	300	300	240000
841	Stanišovská jaskyna	Slovak Republic	15000	7	400	870	105000
842	Važecká Jaskyna	Slovak Republic	20000	6	235	530	120000
843	Zlá Diera Jaskyna	Slovak Republic	5000	7	150	240	35000
844	Ajdovska jama	Slovenia	1000	5	62	62	5000
845	Dimnice	Slovenia	2500	10	1000	6000	25000
846	Divaška jama	Slovenia	2500	10	500	700	25000
847	Huda luknja	Slovenia	1000	20	1000	2300	20000
848	Jama pod Babjim zobom	Slovenia	5000	15	300	360	75000
849	Kostanjeviška jama	Slovenia	10000	10	200	1900	100000
850	Križna jama	Slovenia	18000	12	600	8700	216000
851	Krška jama	Slovenia	10000	10	300	300	100000
852	Otoška jama	Slovenia	5000	30	600	1000	150000
853	Pekel pri Zalogu	Slovenia	15000	10	400	1500	150000
854	Pivka jama	Slovenia	2500	30	800	20000	75000
855	Planinska jama	Slovenia	5000	10	900	6600	50000
856	Postojnska jama	Slovenia	800000	25.8	1500	24120	20640000
857	Predjamski sistem	Slovenia	20000	10	500	16760	200000
858	Ravenska jama	Slovenia	0	0	350	350	0
859	Škocjanske jame	Slovenia	200000	20	2300	6470	4000000
860	Snežna jama	Slovenia	3500	15	500	1300	52500
861	Sveta jama	Slovenia	2000	5	200	200	10000
862	Vilenica	Slovenia	15000	12	450	840	180000
863	Železna jama	Slovenia	5000	5	70	70	25000
864	Zelške jame	Slovenia	0	0	1000	7200	0
865	Županova jama	Slovenia	5000	8	330	710	40000
866	Laas Gaal	Somalia	5000	20	100	100	100000
867	Cango Caves	South Africa	250000	9	1000	5000	2250000
868	Echo Caves	South Africa	20000	4	800	800	80000
869	Montagu Guano Cave	South Africa	5000	0	200	200	0
870	Sterkfontein Caves	South Africa	50000	8	300	300	400000
871	Sudwala Caves	South Africa	100000	6	1200	30000	600000
872	Wondercave	South Africa	50000	3	125	125	150000
873	Wonderwerk Cave	South Africa	20000	2	140	140	40000
874	Baegnyongdonggul Cave	South Korea	15000	13	785	1875	195000
875	Cheondonggul Cave	South Korea	12000	4.4	500	500	52800
876	Daegeumgul Cave	South Korea	140000	8.7	850	1610	1218000
877	Gossigul Cave	South Korea	120000	2.9	620	3400	348000
878	Hwaamdonggul Cave	South Korea	205000	3.7	1550	2000	758500
879	Hwanseongul Cave	South Korea	290000	3.3	1200	8500	957000
880	Hyeopjae-Ssangnyonggul Caves	South Korea	500000	8.7	380	500	4350000
881	Manjanggul Cave	South Korea	760000	2.9	1000	7400	2204000
882	Micheongul Cave	South Korea	35000	6.5	370	1700	227500
883	Ondaldonggul Cave	South Korea	115000	3.7	450	1525	425500
884	Seongnyugul Cave	South Korea	280000	3.7	270	870	1036000
885	Yongyeondonggul Cave	South Korea	75000	2.5	825	840	187500
886	Adsubia Cueva de (Canalobres)	Spain	1000	0	80	80	0
887	Aguila Grutas del	Spain	10000	8	500	500	80000
888	Altamira Cueva	Spain	50000	3	270	270	150000
889	Ardales	Spain	20000	10	400	1500	200000
890	Arrikrutz-Oñati Cueva de	Spain	30000	9	1000	14000	270000
891	Arta Covas de	Spain	20000	14	450	450	280000
892	Avìn Cueva de	Spain	20000	25	500	1000	500000
893	Belmaco Cave	Spain	10000	2	100	100	20000
894	Buxu Cueva del	Spain	10000	3	200	200	30000
895	Calaveras Cueva de las	Spain	30000	4	400	900	120000
896	Campanet Coves de	Spain	50000	15	650	650	750000
897	Can Marçà Cova de	Spain	40000	11	200	200	440000
898	Canelobre Cuevas del	Spain	40000	10	200	200	400000
899	Castanar de Ibor Cueva	Spain	20000	20	600	1400	400000
900	Chufin Cueva de	Spain	3000	15	100	100	45000
901	Cogul Coves del	Spain	20000	4	100	100	80000
902	Collbato Les Coves del	Spain	20000	7.5	400	400	150000
903	Covadura Cueva de	Spain	5000	20	500	8000	100000
904	Covalanas Cueva de	Spain	5000	3	100	100	15000
905	Cristal Grutas de	Spain	20000	9	200	200	180000
906	Don Juan Cueva de	Spain	20000	7	400	400	140000
907	Drac Covas del	Spain	500000	16	1200	2400	8000000
908	Ekainberri Cueva de	Spain	50000	6	200	200	300000
909	El Castillo y Las Monedas Cuevas de	Spain	20000	3	100	100	60000
910	El Pendo Cueva de	Spain	20000	3	100	100	60000
911	Enebralejos Cueva de Los	Spain	20000	6.2	300	300	124000
912	Font Major Cova de la	Spain	30000	7.4	500	3600	222000
913	Franceses Cueva de los	Spain	20000	5	500	500	100000
914	Fuentes de Leon Cuevas	Spain	20000	5	200	200	100000
915	Gènova Cueva de	Spain	20000	10	100	100	200000
916	Guixas Cueva de las	Spain	20000	8.5	500	500	170000
917	Hams Coves dels	Spain	50000	21	500	500	1050000
918	Hornos de la Peña Cueva de	Spain	5000	3	50	50	15000
919	Huerta Cueva	Spain	10000	4	1000	14500	40000
920	Llamazares Cueva de	Spain	10000	15	700	700	150000
921	Llanos Cueva de	Spain	20000	6	400	500	120000
922	Maravillas de Aracena Gruta de la	Spain	30000	10	1200	2000	300000
923	Mendukilo Cueva de	Spain	30000	8	500	500	240000
924	Meravelles Cueva Benifallet	Spain	20000	7	250	250	140000
925	Murcielagos Cueva de los	Spain	30000	7.5	400	3300	225000
926	Nerja Cueva de	Spain	500000	13	1400	4800	6500000
927	Ojo Guarena Cueva de	Spain	50000	18	1000	110000	900000
928	Palomas Cueva de las	Spain	30000	22	500	700	660000
929	Peña Cueva de La	Spain	10000	2	100	100	20000
930	Pileta Cueva de la	Spain	20000	10	500	2300	200000
931	Pindal Cueva de el	Spain	10000	5	300	600	50000
932	Pozalagua Cueva de	Spain	30000	7	100	100	210000
933	Puerto Cueva del	Spain	20000	9	700	4300	180000
934	Pulpi Geode de	Spain	100	20	10	10	2000
935	Rei Cintolo Cova do	Spain	5000	15	1000	7500	75000
936	Rull Cueva del	Spain	30000	4	220	220	120000
937	San José Grotta de	Spain	150000	14	1000	2700	2100000
938	Sant Josep Coves de	Spain	50000	6	1000	1000	300000
939	Santian Cueva de	Spain	3000	6	100	100	18000
940	Santimamiñe Cueva de	Spain	20000	5	150	150	100000
941	Serinyà Coves de	Spain	20000	6	100	100	120000
942	Sopeña Cueva de	Spain	20000	3.5	100	100	70000
943	Soplao Cueva de el	Spain	250000	13	1500	13000	3250000
944	Tesoro Cueva del	Spain	5000	20	500	1000	100000
945	Tito Bustillo Cueva de	Spain	20000	7.3	700	1800	146000
946	Toll Coves del	Spain	20000	7	100	100	140000
947	Urdax Cuevas de	Spain	20000	6	350	350	120000
948	Valporquero Cueva de	Spain	80000	8.5	2000	2000	680000
949	Ventanas (Pinar) Cueva de las	Spain	50000	8	300	300	400000
950	Verdes Cueva de Los	Spain	50000	10	2000	6100	500000
951	Viento Cueva del	Spain	30000	20	200	17000	600000
952	Xeroni Cova d'en	Spain	5000	6	200	200	30000
953	Xoroi Cueva d'en	Spain	50000	10	100	100	500000
954	Yeso Cueva del (Sorbas)	Spain	5000	20	500	1000	100000
955	Yeso Cueva del	Spain	10000	2	200	200	20000
956	Dambulla cave	Sri Lanka	500000	6.5	50	50	3250000
957	Hoverbergsgrottan	Sweden	10000	4	170	170	40000
958	Lummelunda grottan	Sweden	80000	15	130	4300	1200000
959	Col-des-Roches au Locle Les Moulins Souterrains du	Switzerland	50000	12.7	200	860	635000
960	Fees Grotte aux	Switzerland	30000	10	500	3600	300000
961	Hölgrotten Baar	Switzerland	10000	12	300	300	120000
962	Hölloch	Switzerland	20000	35	600	207000	700000
963	Kristallhöhle Kobelwald	Switzerland	10000	9	200	665	90000
964	Réclère Grotte de	Switzerland	50000	10	1500	500	500000
965	St Beatus höhlen	Switzerland	80000	18	1000	12000	1440000
966	St-Léonard Lac souterrain	Switzerland	10000	10	260	300	100000
967	Vallorbe Grotte de	Switzerland	100000	15	1000	6000	1500000
968	Kaew Komon Tham	Thailand	20000	2.5	200	200	50000
969	Khamin Tham	Thailand	50000	5.5	1250	1250	275000
970	Khao Kop Tham	Thailand	50000	1.6	1000	1000	80000
971	Khao Luang Tham	Thailand	200000	0	100	100	0
972	Khao No Tham	Thailand	50000	0.5	200	200	25000
973	Krasae Tham	Thailand	100000	0	100	100	0
974	Lawa Tham	Thailand	50000	8	500	1000	400000
975	Lod Tham	Thailand	20000	13.3	1000	1600	266000
976	Luang Pha Wiang Tham	Thailand	100000	3	500	13000	300000
977	Mae Usu Tham	Thailand	100000	5	400	1500	500000
978	Pha Chom Tham	Thailand	50000	0	100	100	0
979	Pha Hong Tham	Thailand	50000	0	200	200	0
980	Pha Nang Khoi Tham	Thailand	50000	0	1600	1600	0
981	Pha Thong Tham	Thailand	50000	0	600	600	0
982	Phayanak Tham	Thailand	20000	0	200	200	0
983	Phon Sawan Wat Tham	Thailand	50000	0	100	100	0
984	Phra Khao Tham	Thailand	200000	0.5	200	200	100000
985	Phra Nang Nai Tham	Thailand	50000	5.5	300	300	275000
986	Phra That Tham	Thailand	20000	10	200	200	200000
987	Phra Wang Daeng Tham	Thailand	20000	2	1000	14000	40000
988	Phraya Nakhon Tham	Thailand	20000	5	1000	1000	100000
989	Pla Tham - Pum Tham	Thailand	50000	2.6	100	100	130000
990	Ruesi Khao Ngu Tham	Thailand	100000	0	50	50	0
991	Tham Chiang Dao	Thailand	20000	1	1000	9500	20000
992	Than Lot Tham	Thailand	10000	5.3	1500	1500	53000
993	Yai Nam Nao Tham	Thailand	10000	2.5	1000	10000	25000
994	Hulu Ana	Tonga	5000	2	400	400	10000
995	Altınbeşik Mağarası	Turkey	70000	1.5	200	4500	105000
996	Ballıca Mağarası	Turkey	150000	1.5	700	1000	225000
997	Çalköy Mağarası	Turkey	185000	1	1000	8000	185000
998	Cehennemağzı Mağarası	Turkey	27000	0.7	85	103	18900
999	Cennet ve Cehennem Obrukları	Turkey	10000	4	500	1000	40000
1000	Cüceler Mağarası	Turkey	10000	0.8	250	300	8000
1001	Damlataş Mağarası	Turkey	300000	2	50	50	600000
1002	Dim Mağarası	Turkey	280000	1.8	357	357	504000
1003	Dupnisa Mağarası	Turkey	75000	0.5	450	2720	37500
1004	Eshab-ı Kehf Mağarası	Turkey	3000	1	100	100	3000
1005	Fakıllı Mağarası	Turkey	25000	0.5	350	1017	12500
1006	Fosforlu Mağarası	Turkey	15000	0.5	100	100	7500
1007	Gökgöl Mağarası	Turkey	30000	1	900	3400	30000
1008	Gürcüoluk Mağarası	Turkey	30000	1	169	169	30000
1009	İnatlı Mağarası	Turkey	10000	0.5	300	700	5000
1010	İncirliin Mağarası	Turkey	20000	1.5	155	345	30000
1011	İnsuyu Mağarası	Turkey	50000	0.8	500	8350	40000
1012	Kaklık Mağarası	Turkey	45000	0.5	150	190	22500
1013	Karaca Mağarası	Turkey	50000	1	150	256	50000
1014	Karain Mağarası	Turkey	25000	1	450	450	25000
1015	Keloğlan Mağarası	Turkey	20000	0.5	145	145	10000
1016	Köşekbükü Mağarası	Turkey	30000	0.5	500	500	15000
1017	Mencilis Mağarası	Turkey	80000	0.5	500	6052	40000
1018	Oylat Mağaraları	Turkey	30000	0.7	665	665	21000
1019	Sarıkaya Mağarası	Turkey	30000	1	510	717	30000
1020	Tınaztepe Mağarası	Turkey	40000	1.5	500	1650	60000
1021	Yalandünya Mağarası	Turkey	10000	1	250	250	10000
1022	Yerküpe Mağarası	Turkey	15000	2	100	100	30000
1023	Zeytintaşı Mağarası	Turkey	20000	0.5	136	233	10000
1024	Zindan Mağarası	Turkey	16000	0.5	750	750	8000
1025	Kow Ata Underground Lake - Bakharden Cave	Turkmenistan	50000	10	200	200	500000
1026	Kyrk Gyz Cave	Turkmenistan	100000	1	300	300	100000
1027	Nyinamwiru Amabera ga	Uganda	5000	2	100	100	10000
1028	Banwell Bones Cave	UK	5000	0	50	50	0
1029	Blue John Cavern	UK	20000	18	560	1600	360000
1030	Bone Cave	UK	50000	16	300	300	800000
1031	Cathedral Cave Wales	UK	20000	18	150	150	360000
1032	Cheddar cave	UK	260000	22	550	550	5720000
1033	Creswell Crags	UK	20000	15	500	500	300000
1034	Dan-yr-Ogof	UK	100000	18	1000	15000	1800000
1035	Giant's Cave	UK	20000	3.5	70	70	70000
1036	Great Masson Cavern	UK	20000	15	400	800	300000
1037	Ingleborough Cave	UK	30000	12	960	21000	360000
1038	Kents Caverns	UK	120000	15	300	300	1800000
1039	Mother Shipton's Cave	UK	80000	11.5	100	100	920000
1040	Peak Cavern	UK	150000	10.3	800	24000	1545000
1041	Poole's Cavern	UK	400000	12.6	300	1000	5040000
1042	Saint-Michael's Cave	UK	10000	15	100	100	150000
1043	Speedwell Cavern	UK	100000	28.7	500	2400	2870000
1044	Stump Cross Caverns	UK	15000	12.7	1500	6000	190500
1045	Treak Cliff Cavern	UK	90000	14.4	150	210	1296000
1046	White Scar Cave	UK	70000	13.8	1600	19300	966000
1047	Wookey Hole	UK	250000	19	2000	3900	4750000
1048	Fingal Cave	UK, Scotland	10000	35	100	100	350000
1049	Smoo Cave	UK, Scotland	40000	0	300	80	0
1050	Altlantyda	Ukraine	10000	3	350	6520	30000
1051	Krishtaleva pechera	Ukraine	100000	4	1200	22000	400000
1052	Mlynki pechera	Ukraine	20000	5	1000	49000	100000
1053	Colòn Gruta	Uruguay	10000	2	100	100	20000
1054	Cathedral Caverns	USA, Alabama	10000	16	2000	3300	160000
1055	Desoto Caverns	USA, Alabama	50000	25	500	500	1250000
1056	Rickwood Caverns	USA, Alabama	50000	15	1600	1600	750000
1057	Russell Cave	USA, Alabama	20000	0	100	18700	0
1058	Sequoyah Caverns	USA, Alabama	10000	15	2000	2000	150000
1059	Colossal Cave	USA, Arizona	100000	18	800	3800	1800000
1060	Grand Canyon caverns	USA, Arizona	50000	20	1200	1200	1000000
1061	Kartchner Caverns	USA, Arizona	200000	20	800	4000	4000000
1062	Blanchard Springs Caverns	USA, Arkansas	90000	10	1900	13700	900000
1063	Bull Shoals Caverns	USA, Arkansas	20000	17	600	1000	340000
1064	Cosmic Caverns	USA, Arkansas	20000	17	500	500	340000
1065	Hurricane River cave	USA, Arkansas	20000	10	400	2600	200000
1066	Mystic Caverns	USA, Arkansas	50000	17	300	1800	850000
1067	Old Spanish Treasure Cave	USA, Arkansas	20000	15	500	500	300000
1068	Onyx cave Eureka Springs	USA, Arkansas	50000	6	200	200	300000
1069	War Eagle Cavern	USA, Arkansas	30000	15.8	1600	3600	474000
1070	Black Chasm cavern	USA, California	100000	15	150	150	1500000
1071	Boyden Caverns	USA, California	20000	10	460	460	200000
1072	California Caverns	USA, California	50000	20	2000	2300	1000000
1073	Crystal Cave Sequoia	USA, California	10000	20	800	4700	200000
1074	Lake Shasta Caverns	USA, California	20000	27	500	500	540000
1075	Mercer caverns	USA, California	50000	16	500	1600	800000
1076	Mitchell Caverns	USA, California	50000	8	800	2100	400000
1077	Moaning Caverns	USA, California	120000	17	1000	1000	2040000
1078	Mushpot Cave (Lava Beds)	USA, California	50000	20.5	200	200	1025000
1079	Sunny Jim Cave	USA, California	50000	4.2	100	100	210000
1080	Glenwood Caverns	USA, Colorado	210000	10	800	5000	2100000
1081	Winds Cave of the	USA, Colorado	120000	20	500	3500	2400000
1082	Yampah Hot Springs Vapor Caves	USA, Colorado	20000	14	200	200	280000
1083	Florida Caverns	USA, Florida	30000	9	500	1700	270000
1084	Hana Lava Tube	USA, Hawaii	50000	10	1000	2800	500000
1085	Kazumura Cave	USA, Hawaii	5000	26	1000	65500	130000
1086	Makauwahi Cave	USA, Hawaii	10000	0	100	100	0
1087	Idaho's Mammoth Cave	USA, Idaho	20000	7	800	800	140000
1088	Minnetonka Cave	USA, Idaho	35000	7	800	1950	245000
1089	Shoshone Ice Caves	USA, Idaho	20000	10	300	300	200000
1090	Illinois Caverns	USA, Illinois	10000	0	2000	2000	0
1091	Blue Spring	USA, Indiana	50000	17	2500	34000	850000
1092	Indiana Caverns	USA, Indiana	50000	20	1200	72500	1000000
1093	Marengo cave	USA, Indiana	70000	13	600	9000	910000
1094	Squire Boone Caverns	USA, Indiana	100000	18.2	500	500	1820000
1095	Twin Cave (Spring Mill)	USA, Indiana	50000	2.5	150	150	125000
1096	Wyandotte Caves	USA, Indiana	20000	15	2000	14600	300000
1097	Crystal Lake Cave	USA, Iowa	10000	17	1200	2500	170000
1098	Spook Caves	USA, Iowa	50000	11.6	800	800	580000
1099	Cascade Cavern Carter	USA, Kentucky	40000	8	1200	3400	320000
1100	Crystal Onyx Cave	USA, Kentucky	10000	14	600	800	140000
1101	Cub Run Cave	USA, Kentucky	15000	16	800	2400	240000
1102	Diamond Caverns	USA, Kentucky	20000	17	800	1800	340000
1103	Great Onyx Cave	USA, Kentucky	20000	20	1500	7100	400000
1104	Hidden River Cave	USA, Kentucky	20000	18	500	16000	360000
1105	Lost River Caverns	USA, Kentucky	50000	18	600	35800	900000
1106	Mammoth Cave	USA, Kentucky	550000	10	500	663000	5500000
1107	Onyx cave Guntown Mountain	USA, Kentucky	50000	15	100	100	750000
1108	Outlaw caves	USA, Kentucky	20000	6	400	1700	120000
1109	Saltpeter cave Carter	USA, Kentucky	20000	10	300	5500	200000
1110	X cave Carter	USA, Kentucky	10000	12.5	400	400	125000
1111	Crystal Grottoes Caverns	USA, Maryland	10000	17	300	1000	170000
1112	Bear Cave	USA, Michigan	10000	2	100	100	20000
1113	Mystery Cave	USA, Minnesota	150000	12	1000	25000	1800000
1114	Niagara Cave	USA, Minnesota	30000	10	800	4800	300000
1115	Bluff Dweller's Cave	USA, Missouri	50000	17	600	1200	850000
1116	Bridal Cave	USA, Missouri	50000	22	600	2000	1100000
1117	Cameron (Mark Twain) Cave	USA, Missouri	50000	17	1000	7500	850000
1118	Crystal Cave	USA, Missouri	20000	18	300	300	360000
1119	Fantastic caverns	USA, Missouri	120000	24	1600	2100	2880000
1120	Fantasy World Caverns - Stark Caverns	USA, Missouri	20000	20	800	800	400000
1121	Fisher Cave	USA, Missouri	30000	8	1000	3500	240000
1122	Jacob's Cave	USA, Missouri	20000	20	1600	1600	400000
1123	Marvel Cave	USA, Missouri	120000	14	1000	2000	1680000
1124	Meramac caverns	USA, Missouri	200000	21	2400	7300	4200000
1125	Onondaga Cave	USA, Missouri	20000	15	1600	2900	300000
1126	Ozark Caverns	USA, Missouri	20000	9	600	600	180000
1127	Round Spring Cavern	USA, Missouri	10000	4	1000	2000	40000
1128	Smallin Civil War Cave	USA, Missouri	15000	19.4	300	700	291000
1129	Talking Rocks Cavern	USA, Missouri	20000	18.2	500	500	364000
1130	Lewis and Clark Caverns	USA, Montana	80000	12	3000	3000	960000
1131	Hidden Cave	USA, Nevada	5000	1	40	40	5000
1132	Lehman Caves	USA, Nevada	40000	12	700	2400	480000
1133	Lost River & Boulder Caves	USA, New Hampshire	50000	20	100	100	1000000
1134	Polar Caves Park	USA, New Hampshire	50000	20	100	100	1000000
1135	Bandera Ice Cave	USA, New Mexico	20000	10	400	400	200000
1136	Carlsbad Caverns	USA, New Mexico	450000	15	1600	63000	6750000
1137	Ellenville Fault Ice caves (Shawangunks)	USA, New York	10000	8	200	200	80000
1138	Howe Caverns	USA, New York	250000	22	500	500	5500000
1139	Natural Stone Bridge Caverns	USA, New York	80000	15	400	400	1200000
1140	Secret Caverns	USA, New York	30000	15	800	1800	450000
1141	Linville Caverns	USA, North Carolina	110000	8	500	800	880000
1142	Crystal Cave (Heineman Winery)	USA, Ohio	20000	6	30	30	120000
1143	Ohio Caverns	USA, Ohio	70000	16	2400	4800	1120000
1144	Olentangy Indian Caverns	USA, Ohio	20000	8	300	300	160000
1145	Perry's cave	USA, Ohio	25000	9	100	100	225000
1146	Seneca Caverns Ohio	USA, Ohio	100000	15	1000	1000	1500000
1147	Zane Shawnee Caverns	USA, Ohio	10000	14	290	290	140000
1148	Alabaster caverns	USA, Oklahoma	20000	8.5	800	1800	170000
1149	Oregon Caves	USA, Oregon	80000	8	800	4900	640000
1150	Sea Lion Caves	USA, Oregon	120000	12	120	120	1440000
1151	Coral Caverns	USA, Pennsylvania	20000	10	400	400	200000
1152	Crystal Cave	USA, Pennsylvania	100000	15	300	300	1500000
1153	Indian Echo Caverns	USA, Pennsylvania	20000	16	200	200	320000
1154	Laurel Caverns	USA, Pennsylvania	50000	12	1000	6600	600000
1155	Lincoln Caverns	USA, Pennsylvania	50000	10	1000	1000	500000
1156	Lost River Caverns	USA, Pennsylvania	30000	12	370	370	360000
1157	Meadowcroft Rockshelter	USA, Pennsylvania	20000	12	50	50	240000
1158	Penn's Cave	USA, Pennsylvania	100000	18	1600	1600	1800000
1159	Woodward Cave	USA, Pennsylvania	50000	10	800	2400	500000
1160	Black Hills Caverns	USA, South Dakota	50000	15	500	1600	750000
1161	Crystal Cave	USA, South Dakota	10000	10	300	1800	100000
1162	Jewel Cave	USA, South Dakota	150000	10	500	335000	1500000
1163	Rushmore Cave	USA, South Dakota	100000	15	800	2100	1500000
1164	Sitting Bull Crystal Cave	USA, South Dakota	20000	14	500	1000	280000
1165	Wind cave	USA, South Dakota	650000	10	600	248000	6500000
1166	Wonderland Cave	USA, South Dakota	50000	12.5	300	300	625000
1167	Appalachian caverns	USA, Tennessee	10000	15	1600	1600	150000
1168	Bell witch Cave	USA, Tennessee	20000	10	150	150	200000
1169	Bristol Caverns	USA, Tennessee	50000	12	600	2500	600000
1170	Craighead Caverns (Lost Sea)	USA, Tennessee	150000	21	1200	2300	3150000
1171	Cumberland caverns	USA, Tennessee	50000	12	2400	44500	600000
1172	Dunbar Cave	USA, Tennessee	30000	14	600	15800	420000
1173	Forbidden Caverns	USA, Tennessee	30000	13	800	800	390000
1174	Raccoon Mountain Caverns	USA, Tennessee	50000	20	400	7600	1000000
1175	Ruby Falls	USA, Tennessee	400000	20	1280	1280	8000000
1176	Tuckaleechee Caverns	USA, Tennessee	50000	15	1600	2800	750000
1177	Cascade Caverns	USA, Texas	50000	20	700	3400	1000000
1178	Cave without a name	USA, Texas	50000	16.5	400	4300	825000
1179	Inner Space Cavern	USA, Texas	120000	17	550	6100	2040000
1180	Longhorn Caverns	USA, Texas	30000	16	1700	5000	480000
1181	Natural Bridge Caverns	USA, Texas	200000	20	400	3700	4000000
1182	Sonora Caverns	USA, Texas	50000	16.5	3200	3400	825000
1183	Wonderworld caves	USA, Texas	50000	11.5	200	400	575000
1184	Timpanogos Cave	USA, Utah	110000	10	800	800	1100000
1185	Dixie caverns	USA, Virginia	20000	12	500	500	240000
1186	Endless Caverns	USA, Virginia	50000	18	800	7600	900000
1187	Gap Cave (Cudjos - King Solomon)	USA, Virginia	30000	7	500	32000	210000
1188	Grand Caverns	USA, Virginia	50000	17	1600	6000	850000
1189	Luray Caverns	USA, Virginia	500000	26	1000	1500	13000000
1190	Natural Bridge Village Caverns of	USA, Virginia	150000	15	600	2000	2250000
1191	Shenandoah Caverns	USA, Virginia	150000	25	1500	1500	3750000
1192	Skyline Cavern	USA, Virginia	100000	18.5	300	1700	1850000
1193	Gardner Cave	USA, Washington	20000	8	350	1200	160000
1194	Lost World Caverns	USA, West Virginia	50000	10	1600	1800	500000
1195	Organ cave	USA, West Virginia	50000	18	1000	62000	900000
1196	Seneca Caverns	USA, West Virginia	20000	12	500	500	240000
1197	Smoke Hole Caverns	USA, West Virginia	30000	12.4	300	3000	372000
1198	Crystal Cave	USA, Wisconsin	10000	17	330	630	170000
1199	Eagle Cave	USA, Wisconsin	50000	13	500	500	650000
1200	Kickapoo Indian Caverns	USA, Wisconsin	5000	10	400	400	50000
1201	Maribel New Hope Cave	USA, Wisconsin	10000	0	160	200	0
1202	Mounds Cave of the	USA, Wisconsin	30000	16	300	450	480000
1203	Hazrat Daud cave	Uzbekistan	500000	1	70	70	500000
1204	Guacharo Cueva del	Venezuela	100000	10	1500	10000	1000000
1205	Quebrada del Toro Cueva de la	Venezuela	10000	10	1200	1200	100000
1206	Chi Day Cave	Vietnam	15000	1	500	1000	15000
1207	Da Dung Mountain Caves	Vietnam	20000	2	1000	1000	40000
1208	Hang Sung Sot	Vietnam	200000	20.7	500	500	4140000
1209	Huong Tich Cave	Vietnam	500000	0	100	100	0
1210	Nhi Thanh Cave	Vietnam	50000	0	500	700	0
1211	Phong Nha Dong	Vietnam	50000	6	2000	7000	300000
1212	Pu Sam Cap Grottoes - Thien Mon	Vietnam	50000	8	400	400	400000
1213	Puông Dong	Vietnam	100000	0	300	300	0
1214	Tam Cung Dong	Vietnam	100000	15	300	300	1500000
1215	Thien Cung Hang	Vietnam	200000	20	400	400	4000000
1216	Thien Duong Cave	Vietnam	100000	10	900	31000	1000000
1217	Tien Son Cave	Vietnam	50000	15	400	1000	750000
1218	Trang An Hung	Vietnam	20000	1	500	500	20000
1219	Trong Hang	Vietnam	50000	10	100	100	500000
1220	Hoq Cave	Yemen	5000	2	2500	3000	10000
1221	Chinhoyi Cave	Zimbabwe	10000	8	800	800	80000
